# Supplementary material for: Highly efficient preparation of 1-lysophosphatidylcholine via high proportion of Novozym® 435 (lipase B from Candida antarctica)-catalyzed ethanolysis
Source: Biotechnol Rep (Amst). 2020 Jul 22;27:e00505. doi: 10.1016/j.btre.2020.e00505 (PMC7393457; doi:10.1016/j.btre.2020.e00505)
Supplement: Supplementary file 1 [file mmc1.zip › mmc1.xml]

<?xml version="1.0" encoding="UTF-8" standalone="no"?><data:data><datasets><author>yyamamoto@pu-hiroshima.ac.jp</author><type>0</type><dataset><value>1</value><reason>The authors do not have permission to share data</reason><comments/></dataset></datasets></data:data>
